# Supplementary material for: The Evolutionary History of Protein Domains Viewed by Species Phylogeny
Source: PLoS One. 2009 Dec 21;4(12):e8378. doi: 10.1371/journal.pone.0008378 (PMC2794708; doi:10.1371/journal.pone.0008378)
Supplement: Dataset S1 — NCBI phylogenetic tree involved in this study (0.02 MB TXT) [file pone.0008378.s006.txt]

((((((('Gura','Gmet','Glov','Gsul','Gbem')'Geobacter',('Pcar','PEpro')'Pelobacter')'Desulfuromonadales',((('Dvul','Dvul2','Dvul3')'Desulfovibrio vulgaris','Ddes')'Desulfovibrio','LAint')'Desulfovibrionaceae',((('Adeh','Anasp2','Anasp')'Anaeromyxobacter','Mxan')'Myxococcaceae','Scel')'Myxococcales',(('Dole','Dalk')'Desulfobacteraceae','Dpsy')'Desulfobacterales',('Sfum','SYaci')'Syntrophobacterales','BDbac')'Deltaproteobacteria',(((('Haci',('Hpyl','Hpyl5','Hpyl2','Hpyl6','Hpyl4','Hpyl3')'Helicobacter pylori','Hhep')'Helicobacter','Wsuc','SDden')'Helicobacteraceae',(('Ccon',(('Cjej5','Cjej','Cjej4')'Campylobacter jejuni subsp. jejuni','Cjej2','Cjej3')'Campylobacter jejuni','Ccur','Cfet','CAhom')'Campylobacter','Abut')'Campylobacteraceae')'Campylobacterales',('Nitsp','Sulosp')'unclassified Epsilonproteobacteria')'Epsilonproteobacteria')'delta/epsilon subdivisions',(((('Sent3','Sent','Sent7','Sent11',('Sent2','Sent4')'Salmonella enterica subsp. enterica serovar Typhi','Sent6','Sent9','Sent13','Stypm','Sent12','Sent8','Sent10')'Salmonella enterica subsp. enterica','Sent5')'Salmonella enterica',(('Ecol20','Ecol21',('Ecol3','Ecol19')'Escherichia coli O157:H7','Ecol11','Ecol14','Ecol24','Ecol13','Ecol23',('Ecol17','Ecol8','Ecol16')'Escherichia coli K-12','Ecol15','Ecol7','Ecol5','Ecol10','Ecol18','Ecol9','Ecol2','Ecol4','Ecol12','Ecol6')'Escherichia coli','Efer')'Escherichia',('Yent',('Ypse3','Ypse','Ypse4','Ypse2')'Yersinia pseudotuberculosis',('Ypes6','Ypes4','Ypes','Ypes5','Ypes2','Ypes3','Ypes7')'Yersinia pestis')'Yersinia','Wglo',('Baph2',('Baph5','Baph6')'Buchnera aphidicola (Acyrthosiphon pisum)','Baph4','Baph3')'Buchnera aphidicola',('CBpen','CBflo')'Candidatus Blochmannia',('Sdys',(('Sfle2','Sfle')'Shigella flexneri 2a','Sfle3')'Shigella flexneri',('Sboy2','Sboy')'Shigella boydii','Sson')'Shigella','Ckos',('Kpne2','Kpne')'Klebsiella pneumoniae','Etas','Pmir','Spro','Patr','Entsp','Sglo','Plum','Esak')'Enterobacteriaceae',(('Cbur2','Cbur4','Cbur','Cbur3','Cbur5')'Coxiella burnetii',('Lpne','Lpne2','Lpne3','Lpne4')'Legionella pneumophila')'Legionellales',('Msuc',('Asuc',('Aple2','Aple3','Aple')'Actinobacillus pleuropneumoniae')'Actinobacillus',('Hsom','Hsom2')'Histophilus somni',(('Hinf2','Hinf4','Hinf','Hinf3')'Haemophilus influenzae','Hduc')'Haemophilus','Pmul')'Pasteurellaceae',((('Psysp','Pcry','Parc')'Psychrobacter',(('Abau6','Abau4','Abau3','Abau2','Abau','Abau5')'Acinetobacter baumannii','Acinsp')'Acinetobacter')'Moraxellaceae',(((('PSaer3','PSaer4','PSaer2','PSaer')'Pseudomonas aeruginosa','Pmen')'Pseudomonas aeruginosa group',('Pflu2','Pflu')'Pseudomonas fluorescens',('Pput3','Pput2','Pput')'Pseudomonas putida',('Psyr3','Psyr2','Psyr')'Pseudomonas syringae group','Pstu','Pent')'Pseudomonas','CEjap')'Pseudomonadaceae')'Pseudomonadales',(('Fnov',(('Ftul3','Ftul7')'Francisella tularensis subsp. holarctica','Ftul8',('Ftul6','Ftul5','Ftul')'Francisella tularensis subsp. tularensis')'Francisella tularensis','Fphi')'Francisella','THcru')'Thiotrichales',(('Patl','Phal')'Pseudoalteromonas',('Sloi','Shesp2',('Sbal2','Sbal3','Sbal4','Sbal')'Shewanella baltica','Sama','Shesp4','Spea','Sfri','Sput','Sone','SHden','Shal','Ssed','Spie','Shesp3','Swoo','Shesp')'Shewanella','Cpsy','Ping','Iloi',('Sdeg','Amac','Maqu')'Alteromonadaceae')'Alteromonadales',((('Xcam','Xcam2','Xcam4')'Xanthomonas campestris pv. campestris','Xaxo',('Xory','Xory2','Xory3')'Xanthomonas oryzae pv. oryzae','Xcam3')'Xanthomonas',('Xfas','Xfas2','Xfas4','Xfas3')'Xylella fastidiosa',('Smal','Smal2')'Stenotrophomonas maltophilia')'Xanthomonadaceae',(('Vvul','Vhar',('Vcho','Vcho2')'Vibrio cholerae','Vpar')'Vibrio',('ALsal',('Vfis','Vfis2')'Vibrio fischeri')'Aliivibrio','PHpro')'Vibrionaceae',(('CRmag','CVoku')'sulfur-oxidizing symbionts','Bcic','CCrud')'unclassified Gammaproteobacteria',('Hche','Csal','Abor','Marsp')'Oceanospirillales','MEcap',(('Aehr','Hhal')'Ectothiorhodospiraceae','Noce')'Chromatiales',('AEsal','Ahyd')'Aeromonas','Dnod')'Gammaproteobacteria',(((('Rpal3','Rpal2','Rpal','Rpal4','Rpal6','Rpal5')'Rhodopseudomonas palustris',('Brasp','Brasp2','Bjap')'Bradyrhizobium','Ocar',('Nham','Nwin')'Nitrobacter')'Bradyrhizobiaceae',((('Bmel2','Babo2','Babo')'Brucella abortus','Bmel',('Bsui','Bsui2')'Brucella suis','Bovi','Bcan')'Brucella','Oant')'Brucellaceae',('Msil','Bind')'Beijerinckiaceae',('Mrad',('Mchl','Mext')'Methylobacterium extorquens group','Mpop','Metsp')'Methylobacterium',('Acau','Xaut')'Xanthobacteraceae',(('Atum',(('Retl','Retl2')'Rhizobium etli',('Rleg','Rleg2')'Rhizobium leguminosarum')'Rhizobium')'Rhizobium/Agrobacterium group',('Smed','Smel')'Sinorhizobium')'Rhizobiaceae',('Btri','BAbac','Bqui','Bhen')'Bartonella',(('Mlot','Messp')'Mesorhizobium','Plav')'Phyllobacteriaceae')'Rhizobiales',(('Wpip',((('Rtyp','Rcan','Rpro')'typhus group',('Rbel2','Rbel')'Rickettsia bellii',('Rmas',('Rric2','Rric')'Rickettsia rickettsii','Rcon','Rfel','Raka')'spotted fever group')'Rickettsia',('Otsu2','Otsu')'Orientia tsutsugamushi')'Rickettsieae')'Rickettsiaceae',(('Apha','ANmar')'Anaplasma',(('Erum2','Erum')'Ehrlichia ruminantium','Echa','Ecan')'canis group','Nsen')'Anaplasmataceae','CPubi')'Rickettsiales',(('MAmar','Hnep')'Hyphomonadaceae',(('Silsp','SIpom')'Ruegeria','Pden','Dshi',('Rsph','Rsph3','Rsph2')'Rhodobacter sphaeroides','Jannsp','Rden')'Rhodobacteraceae')'Rhodobacterales',(('Swit','Sala','Zmob','Naro')'Sphingomonadaceae','Elit')'Sphingomonadales',('Causp','Ccre')'Caulobacter',(('Goxy','Gbet','Gdia')'Acetobacteraceae',('Rrub','Mmag')'Rhodospirillaceae')'Rhodospirillales')'Alphaproteobacteria',(((('Nmen2','Nmen','Nmen3','Nmen4')'Neisseria meningitidis',('Ngon2','Ngon')'Neisseria gonorrhoeae')'Neisseria','Cvio')'Neisseriaceae',((((('Bcen4','Bcen3','Bcen','Bcen2')'Burkholderia cenocepacia','Bmul',('Bamb','Bamb2')'Burkholderia ambifaria','Bursp','Bvie')'Burkholderia cepacia complex',(('BUmal','BUmal3','BUmal2','BUmal4')'Burkholderia mallei',('Bpse3','Bpse4','Bpse2','Bpse')'Burkholderia pseudomallei','Btha')'pseudomallei group','Bphyt','Bxen','Bphym')'Burkholderia',('Pnec','Pnec2')'Polynucleobacter necessarius',('Reut2','Reut','Rmet','Ctai')'Cupriavidus','Rsol')'Burkholderiaceae',(('Acidsp','Aave')'Acidovorax','Rfer','Veis',('Pnap','Polsp')'Polaromonas','Daci')'Comamonadaceae',('Hars','Jantsp')'Oxalobacteraceae',('Mpet','Lcho')'Burkholderiales Genera incertae sedis',('Bper','Bpet','Bpar','Bavi','Bbro')'Bordetella')'Burkholderiales',('Azosp','Aaro','Daro')'Rhodocyclaceae',(('Neur','Neut')'Nitrosomonas','Nmul')'Nitrosomonadaceae','Mfla','THden')'Betaproteobacteria','Magsp')'Proteobacteria',(((('Mhyo2','Mhyo','Mhyo3')'Mycoplasma hyopneumoniae','MYcap','Mgen','Mpen','Mmob','Mmyc','Maga','Msyn','Mpne','Mart','Mgal','Mpul')'Mycoplasma',('Upar2','Upar')'Ureaplasma parvum serovar 3')'Mycoplasmataceae',((('Oyel','Ayel')'Candidatus Phytoplasma asteris','CPaus','CPmal')'Candidatus Phytoplasma','Alai')'Acholeplasmataceae','Mflo')'Mollicutes',((((((('Bcer3','Bcer6','Bcer','Bcer7','Bcer5','Bcer2')'Bacillus cereus',('Bant2','Bant3','Bant')'Bacillus anthracis',('Bthu2','Bthu')'Bacillus thuringiensis','Bcer4','Bwei')'Bacillus cereus group','Bhal','Bamy','Bsub','Bpum','Blic','Bcla')'Bacillus',('Gthe','Gkau')'Geobacillus','Oihe','ANfla')'Bacillaceae',((('Saur12','Saur13','Saur4','Saur9','Saur','Saur5','Saur7','Saur6','Saur8','Saur10','Saur2','Saur3')'Staphylococcus aureus subsp. aureus','Saur14')'Staphylococcus aureus','Shae','Ssap',('Sepi2','Sepi')'Staphylococcus epidermidis')'Staphylococcus','Esib',(('Lmon3','Lmon','Lmon2')'Listeria monocytogenes','Linn','Lwel')'Listeria','Lsph')'Bacillales',(((('STthe2','STthe','STthe3')'Streptococcus thermophilus',('Spyo8',('Spyo','Spyo6')'Streptococcus pyogenes serotype M1',('Spyo4','Spyo2')'Streptococcus pyogenes serotype M3','Spyo7',('Spyo12','Spyo11')'Streptococcus pyogenes serotype M12','Spyo13','Spyo9','Spyo10','Spyo3','Spyo5')'Streptococcus pyogenes',('Saga3','Saga2','Saga')'Streptococcus agalactiae',('Ssui','Ssui2')'Streptococcus suis',('Spne2','Spne','Spne6','Spne3','Spne5','Spne4')'Streptococcus pneumoniae','Ssan','Smut','Sequ','Sgor')'Streptococcus',(('Llac2','Llac3')'Lactococcus lactis subsp. cremoris','Llac')'Lactococcus lactis')'Streptococcaceae','Efae',(('Lcit','Lmes')'Leuconostoc','Ooen')'Leuconostocaceae',(('Lhel',('Lreu','Lreu2')'Lactobacillus reuteri',('Ldel','Ldel2')'Lactobacillus delbrueckii subsp. bulgaricus',('Lcas','Lcas2')'Lactobacillus casei','Lgas','Ljoh','Lsak','Lfer','Lbre','Laci','Lpla','Lsal')'Lactobacillus','Ppen')'Lactobacillaceae')'Lactobacillales')'Bacilli',(((('Ctet','Cklu',(('Cbot7','Cbot6')'Clostridium botulinum B','Cbot8',('Cbot3','Cbot2','Cbot5','Cbot')'Clostridium botulinum A','Cbot4')'Clostridium botulinum','Cdif','Cthe','Cnov',('Cper','Cper2','Cper3')'Clostridium perfringens','Cbei','Cace','Cphy')'Clostridium',('Aore','Amet')'Alkaliphilus')'Clostridiaceae',(('Dhaf2','Dhaf')'Desulfitobacterium hafniense','Dred','CDaud','Pthe')'Peptococcaceae',('Fmag','SYthe')'Clostridiales incertae sedis','Hmod','Swol')'Clostridiales',('Csac','Cpro',(('Theasp','THEpse','Tten')'Thermoanaerobacter','MOthe','Chyd')'Thermoanaerobacteraceae')'Thermoanaerobacterales','Nthe')'Clostridia')'Firmicutes',(('Maer','Synysp',('Synosp3',('Selo2','Selo')'Synechococcus elongatus','Synosp','Synosp4','Synosp2','Synosp5')'Synechococcus',('Cyasp2','Cyasp','Cyasp3')'Cyanothece','Telo')'Chroococcales','Gvio',(('Npun','Nossp')'Nostoc','Avar')'Nostocaceae',('Pmar','Pmar3','Pmar8','Pmar9','Pmar11','Pmar4','Pmar12','Pmar5','Pmar7','Pmar6','Pmar2','Pmar10')'Prochlorococcus marinus','ACmar','Tery')'Cyanobacteria',((((('Nfar','Rjos')'Nocardiaceae',((('Mtub2','Mtub4','Mtub','Mtub3')'Mycobacterium tuberculosis',('Mbov2','Mbov')'Mycobacterium bovis')'Mycobacterium tuberculosis complex','Mycsp2','MYmar','Mycsp','Msme','MYvan','Mlep','Mulc','Mycsp3','Mgil',('Mavi','Mavi2')'Mycobacterium avium','Mabs')'Mycobacterium',('Ceff','Cdip',('Cglu','Cglu3')'Corynebacterium glutamicum','Cure','Cjei')'Corynebacterium')'Corynebacterineae',((('Cmic','Cmic2')'Clavibacter michiganensis','Lxyl')'Microbacteriaceae',(('Artsp','Aaur')'Arthrobacter','Krhi','Rsal')'Micrococcaceae',('Twhi2','Twhi')'Tropheryma whipplei')'Micrococcineae','Krad',(('Frasp','Frasp2','Faln')'Frankia','Acel')'Frankineae',('Save','Sgri','Scoe')'Streptomyces',('Pacn','Nocsp')'Propionibacterineae','Sery',('Sare','Stro')'Salinispora','Tfus')'Actinomycetales',(('Blon2','Blon','Blon3')'Bifidobacterium longum','Bani','Bado')'Bifidobacterium')'Actinobacteridae','Rxyl')'Actinobacteria (class)',(((('Bvul','Bthe',('Bfra','Bfra2')'Bacteroides fragilis')'Bacteroides',('Pdis',('Pgin2','Pgin')'Porphyromonas gingivalis')'Porphyromonadaceae','CApse')'Bacteroidales',(('Gfor',('Fpsy','Fjoh')'Flavobacterium')'Flavobacteriaceae','CSmue')'Flavobacteriales',('Srub','Chut')'Sphingobacteriales','CAasi')'Bacteroidetes',(('CHpar','Ctep')'Chlorobaculum',(('Cphav','Cchl','Clim',('Cphab2','Cphab')'Chlorobium phaeobacteroides')'Chlorobium',('Plut','Ppha')'Pelodictyon')'Chlorobium/Pelodictyon group','Ctha','Paes')'Chlorobiaceae')'Bacteroidetes/Chlorobi group',(((('Bafz',('Bbur','Bbur2')'Borrelia burgdorferi','Bgar')'Borrelia burgdorferi group','Brec','Bdut','Btur','Bher')'Borrelia',(('Tpal2','Tpal')'Treponema pallidum subsp. pallidum','TRden')'Treponema')'Spirochaetaceae',(('Lbor2','Lbor')'Leptospira borgpetersenii serovar Hardjo-bovis',('Lbif','Lbif2')'Leptospira biflexa serovar Patoc',('LEint2','LEint')'Leptospira interrogans')'Leptospira')'Spirochaetales',(('Hydsp','Aaeo')'Aquificaceae','Sulisp')'Aquificales',((((('Cpne','Cpne3','Cpne4','Cpne2')'Chlamydophila pneumoniae','Ccav','Cabo','Cfel')'Chlamydophila',('CHmur',('Ctra3','Ctra4','Ctra2','Ctra')'Chlamydia trachomatis')'Chlamydia')'Chlamydiaceae','CPamo')'Chlamydiales',('Minf','Oter','Amuc')'Verrucomicrobia')'Chlamydiae/Verrucomicrobia group',('Pmob',('Tmar','Tpet','Thetsp','Tlet')'Thermotoga',('Tmel','Tafr')'Thermosipho','Fnod')'Thermotogaceae','Fnuc',(((('Caur','Cagg')'Chloroflexus',('Rcas','Rossp')'Roseiflexus')'Chloroflexaceae','Haur')'Chloroflexi (class)',('Dehsp2','Dehsp','Deth')'Dehalococcoides')'Chloroflexi',(('Dgeo','Drad')'Deinococcus',('THthe2','THthe')'Thermus thermophilus')'Deinococci',('Dthe','Dtur')'Dictyoglomus',('Abac','Susi')'Acidobacteria','Rbal','Tyel','Emin')'Bacteria',(((((((((('Fver','Fgra')'Gibberella','Nhae')'Nectriaceae',(('Tree','Tvir')'Hypocrea','Tatr')'Hypocreaceae','Foxy')'Hypocreales',(('Vdah','Valb')'Verticillium','Mgri')'Sordariomycetes incertae sedis',(('Pans','Cglo',('Ndis','Ntet','Ncra')'Neurospora')'Sordariales','CRHpar')'Sordariomycetidae')'Sordariomycetes',((('Hcap4','Hcap','Hcap3','Hcap2')'Ajellomyces capsulatus',((('Cimm3','Cimm','Cimm4','Cimm2')'Coccidioides immitis',('Cpos','Cpos2')'Coccidioides posadasii')'Coccidioides',('Pbra','Pbra2','Pbra3')'Paracoccidioides brasiliensis')'mitosporic Onygenales','Uree','Mgyp')'Onygenales',(('Ater',('Afum2','Afum')'Aspergillus fumigatus','Aory','ASfla','Anig','Acla')'Aspergillus','Anid','Nfis')'Trichocomaceae')'Eurotiomycetidae',(('Mfij','Mgra')'Mycosphaerella',('Snod',('PYtri','Chet','Abra')'Pleosporaceae')'Pleosporales')'Dothideomycetes',('Sscl','Bcin')'Sclerotiniaceae')'Pezizomycotina',(('Zrou',(('Scer4','Scer3')'Saccharomyces cerevisiae','Spar','Smik','Sbay')'Saccharomyces','Klac','Cgla','Vpol','Agos','Dhan',('Kthe','Lklu','Kwal')'Lachancea','Psti','Lelo')'Saccharomycetaceae',('Ctro',('Calb2','Calb')'Candida albicans','CApar')'Candida','Clus','Ylip')'Saccharomycetales',('Sjap','SCpom2','Soct')'Schizosaccharomyces')'Ascomycota',(((('Ppla','Pchr')'Agaricomycetes incertae sedis',('Ccin','Lbic')'Agaricales')'Agaricomycetes',('Cneo3',('Cneo','Cneo2')'Cryptococcus neoformans var. neoformans')'Filobasidiella neoformans')'Agaricomycotina',(('Pgra','Mlar')'Pucciniales','Sros')'Pucciniomycotina',('Mglo','Umay')'Ustilaginomycotina')'Basidiomycota')'Dikarya','Bden',('Rory','Pbla')'Mucoraceae','Ecun')'Fungi',((((((((((((('Ecab',('Sara','Eeur')'Insectivora',('Fcat','Cfam')'Carnivora',('Ttru','Vpac','Btau')'Cetartiodactyla',('Mluc','Pvam')'Chiroptera')'Laurasiatheria',((('Tsyr',(('Ppyg',('Ptro','Ggor','Hsap')'Homininae')'Hominidae','Mmul')'Catarrhini')'Haplorrhini',('Mmur','Ogar')'Strepsirrhini')'Primates',(('Opri','Ocun')'Lagomorpha',(('Dord','Stri',('Rnor','Mmus')'Murinae')'Sciurognathi','Cpor')'Rodentia')'Glires','Tbel')'Euarchontoglires',('PRcap','Lafr','Etel')'Afrotheria','Dnov')'Eutheria','Mdom')'Theria','Oana')'Mammalia','Ggal')'Amniota',('Xlae','Xtro')'Xenopus')'Tetrapoda',((('Olat','Gacu')'Smegmamorpha',('Tnig','Trub')'Tetraodontidae')'Percomorpha','Drer')'Clupeocephala')'Euteleostomi',('Csav','Cint')'Ciona','Bflo')'Chordata','Spur')'Deuterostomia',(((((((('Dana',('Dsec','Dsim','Dmel','Dyak','Dere')'melanogaster subgroup')'melanogaster group','Dwil',('Dpse','Dper')'pseudoobscura subgroup')'Sophophora','Dgri',('Dmoj','Dvir')'Drosophila')'Drosophila',('Agam',('Aaeg','Cpip')'Culicini')'Culicidae')'Diptera',('Amel','Nvit')'Apocrita','Bmor','Tcas')'Endopterygota','Apis')'Neoptera','Dpul')'Pancrustacea',('Capsp','Hrob')'Annelida','Lgig')'Protostomia')'Coelomata',(('CAjap','Cbre','Cele','Crem','Cbri')'Caenorhabditis','BRmal','Ppac','Mhap')'Chromadorea')'Bilateria','Nvec')'Eumetazoa','Tadh')'Metazoa','Mbre')'Fungi/Metazoa group',('Ehis',('Ddis','Dpur')'Dictyostelium')'Amoebozoa','Ehux','Glam',((('Linf','Lmaj')'Leishmania','Lbra')'Leishmania',('TRcru','Tbru')'Trypanosoma')'Trypanosomatidae',(('TEthe','Ptet')'Oligohymenophorea',((('Tpar','Tann')'Theileria',(('Pcha','Pber','Pyoe')'Plasmodium (Vinckeia)',('Pviv','Pkno')'Plasmodium (Plasmodium)','Pfal')'Plasmodium')'Aconoidasida',(('CRmur','CRTpar','CRhom')'Cryptosporidium',('Tgon','Ncan')'Sarcocystidae')'Eimeriorina')'Apicomplexa')'Alveolata',(('Psoj','PHcap','Pinf','Pram')'Phytophthora',('THApse','PHtri')'Bacillariophyta','Aano')'stramenopiles',((((((('Cpap',('Alyr','Atha')'Arabidopsis')'Brassicales',('POtri','Mtru')'eurosids I')'rosids','Vvin')'core eudicotyledons',(('Osat','Osat2')'Oryza sativa','Sbic')'Poaceae')'Magnoliophyta','Smoe')'Tracheophyta','Ppat')'Embryophyta',((('Otau','Oluc','Ostsp')'Ostreococcus',('Micsp','Micsp2')'Micromonas')'Mamiellales',('Chlsp','Cvul')'Chlorella',('Crei','Vcar')'Chlamydomonadales')'Chlorophyta')'Viridiplantae','Ngru','Tvag','Cmer')'Eukaryota',(('CMpal',('Msta','METthe','Msmi')'Methanobacteriaceae',('Hwal',('Halsp','Hsal')'Halobacterium salinarum','Hmar','Npha')'Halobacteriaceae',(('MESthe',('Mbur',('Mmaz','Mace','Mbar')'Methanosarcina')'Methanosarcinaceae')'Methanosarcinales',('MEUmar','CMboo','Mhun','Mlab')'Methanomicrobiales')'Methanomicrobia',(('Taci','Tvol')'Thermoplasma','Ptor')'Thermoplasmatales',(('Tonn','Tkod')'Thermococcus',('Paby','Pfur','Phor')'Pyrococcus')'Thermococcaceae','Mkan',('Mjan',(('MEOmar2','MEOmar','MEOmar3','MEOmar4')'Methanococcus maripaludis','MEvan','Maeo')'Methanococcus')'Methanococcales','Aful')'Euryarchaeota',(((('Pcal','PYaer','Pisl','Pars')'Pyrobaculum','Cmaq','Tneu')'Thermoproteaceae','Tpen')'Thermoproteales',(('Aper','Ihos','Dkam','Smar')'Desulfurococcaceae','Hbut')'Desulfurococcales',(('SUaci','Ssol','Stok')'Sulfolobus','Msed')'Sulfolobaceae','Nmar')'Thermoprotei','Nequ','CKcry')'Archaea')'cellular organisms';
